# Supplementary material for: Predicting the potential distribution change of the endangered Francois' langur (Trachypithecus francoisi) across its entire range in China under climate change
Source: Ecol Evol. 2024 Jul 10;14(7):e11684. doi: 10.1002/ece3.11684 (PMC11236436; doi:10.1002/ece3.11684)
Supplement: Supplementary file 1 — Appendix S1. [file ECE3-14-e11684-s001.zip]

Archive with 11 entries (11 files):
- APPENDIX 1.pdf
- APPENDIX 3.jpg
- APPENDIX 4-1.pdf
- APPENDIX 4-2.pdf
- Supporting Information.docx
- Trachypithecus_francoisi_roc2040.png
- Trachypithecus_francoisi_roc2060.png
- Trachypithecus_francoisi_roc2080.png
- Trachypithecus_francoisi_roc2100.png
- Trachypithecus_francoisi_roc-current.png
- Appendix caption.docx
